# Supplementary material for: Intrapericardial Administration of Secretomes from Menstrual Blood-Derived Mesenchymal Stromal Cells: Effects on Immune-Related Genes in a Porcine Model of Myocardial Infarction
Source: Biomedicines. 2022 May 11;10(5):1117. doi: 10.3390/biomedicines10051117 (PMC9138214; doi:10.3390/biomedicines10051117)
Supplement: Supplementary file 1 [file biomedicines-10-01117-s001.zip]

Archive with 1 entries (1 files):
- biomedicines-1686925-supplementary.pdf
